# Supplementary material for: Environmental Life Cycle Assessment of Selected Materials—Building Façades in Poland
Source: Materials (Basel). 2026 Feb 20;19(4):807. doi: 10.3390/ma19040807 (PMC12941522; doi:10.3390/ma19040807)
Supplement: Supplementary file 1 [file materials-19-00807-s001.zip]

Archive with 1 entries (1 files):
- materials-4110620-supplementary.pdf
